# Supplementary material for: Relating Wildlife Camera Trap Data to Tick Abundance: Testing the Relationship in Different Habitats
Source: Animals (Basel). 2024 Sep 23;14(18):2749. doi: 10.3390/ani14182749 (PMC11429502; doi:10.3390/ani14182749)
Supplement: Supplementary file 1 [file animals-14-02749-s001.zip]

Archive with 1 entries (1 files):
- animals-3176745-supplementary.pdf
